# Supplementary material for: Human Adipose Stem Cells (hASCs) Grown on Biodegradable Microcarriers in Serum- and Xeno-Free Medium Preserve Their Undifferentiated Status
Source: J Funct Biomater. 2021 Apr 16;12(2):25. doi: 10.3390/jfb12020025 (PMC8167760; doi:10.3390/jfb12020025)
Supplement: Supplementary file 1 [file jfb-12-00025-s001.zip]

Archive with 1 entries (1 files):
- jfb-1107682-SI.pdf
